# Supplementary material for: Anti-cancer effect of danshen and dihydroisotanshinone I on prostate cancer: targeting the crosstalk between macrophages and cancer cells via inhibition of the STAT3/CCL2 signaling pathway
Source: Oncotarget. 2017 Feb 1;8(25):40246–63. doi: 10.18632/oncotarget.14958 (PMC5522253; doi:10.18632/oncotarget.14958)
Supplement: Supplementary file 2 [file oncotarget-08-40246-s002.xlsx]

## Sheet: 工作表1
geneset name	# genes in geneset (K)	description	# genes in overlap (k)	k/K	p value
GO:0008652~cellular amino acid biosynthetic process	51	Genes annotated by the GO term GO:0008652~cellular amino acid biosynthetic process	6	0.117647	2.67432e-06
GO:0009309~amine biosynthetic process	81	Genes annotated by the GO term GO:0009309~amine biosynthetic process	6	0.0740741	2.63991e-05
GO:0006563~L-serine metabolic process	8	Genes annotated by the GO term GO:0006563~L-serine metabolic process	3	0.375	0.000514846
GO:0016053~organic acid biosynthetic process	155	Genes annotated by the GO term GO:0016053~organic acid biosynthetic process	6	0.0387097	0.000562981
GO:0046394~carboxylic acid biosynthetic process	155	Genes annotated by the GO term GO:0046394~carboxylic acid biosynthetic process	6	0.0387097	0.000562981
GO:0009070~serine family amino acid biosynthetic process	11	Genes annotated by the GO term GO:0009070~serine family amino acid biosynthetic process	3	0.272727	0.00100282
GO:0044271~nitrogen compound biosynthetic process	325	Genes annotated by the GO term GO:0044271~nitrogen compound biosynthetic process	7	0.0215385	0.00283586
GO:0015804~neutral amino acid transport	21	Genes annotated by the GO term GO:0015804~neutral amino acid transport	3	0.142857	0.00372316
GO:0042558~pteridine and derivative metabolic process	23	Genes annotated by the GO term GO:0042558~pteridine and derivative metabolic process	3	0.130435	0.0044605
GO:0009069~serine family amino acid metabolic process	26	Genes annotated by the GO term GO:0009069~serine family amino acid metabolic process	3	0.115385	0.00568205
GO:0006865~amino acid transport	90	Genes annotated by the GO term GO:0006865~amino acid transport	4	0.0444444	0.00707588
GO:0006564~L-serine biosynthetic process	3	Genes annotated by the GO term GO:0006564~L-serine biosynthetic process	2	0.666667	0.013028
GO:0015837~amine transport	118	Genes annotated by the GO term GO:0015837~amine transport	4	0.0338983	0.0147562
GO:0007267~cell-cell signaling	600	Genes annotated by the GO term GO:0007267~cell-cell signaling	8	0.0133333	0.0150667
GO:0009064~glutamine family amino acid metabolic process	52	Genes annotated by the GO term GO:0009064~glutamine family amino acid metabolic process	3	0.0576923	0.021565
GO:0010648~negative regulation of cell communication	248	Genes annotated by the GO term GO:0010648~negative regulation of cell communication	5	0.0201613	0.022851
GO:0046942~carboxylic acid transport	147	Genes annotated by the GO term GO:0046942~carboxylic acid transport	4	0.0272109	0.0262502
GO:0015849~organic acid transport	148	Genes annotated by the GO term GO:0015849~organic acid transport	4	0.027027	0.0267121
GO:0009636~response to toxin	61	Genes annotated by the GO term GO:0009636~response to toxin	3	0.0491803	0.0290296
GO:0051967~negative regulation of synaptic transmission, glutamatergic	7	Genes annotated by the GO term GO:0051967~negative regulation of synaptic transmission, glutamatergic	2	0.285714	0.0301393
GO:0046653~tetrahydrofolate metabolic process	7	Genes annotated by the GO term GO:0046653~tetrahydrofolate metabolic process	2	0.285714	0.0301393
GO:0043065~positive regulation of apoptosis	430	Genes annotated by the GO term GO:0043065~positive regulation of apoptosis	6	0.0139535	0.0390493
GO:0043068~positive regulation of programmed cell death	433	Genes annotated by the GO term GO:0043068~positive regulation of programmed cell death	6	0.0138568	0.0400439
GO:0010942~positive regulation of cell death	435	Genes annotated by the GO term GO:0010942~positive regulation of cell death	6	0.0137931	0.0407156

## Sheet: 工作表2
>	GO:0008652~cellular amino acid biosynthetic process; Q-value: 1.80621E-03
	Gene_symbol	Description	ID	Entrez_gene_id	log2 (Ratio)	P-value (Differentially expressed)
	PHGDH	Homo sapiens phosphoglycerate dehydrogenase (PHGDH)	PH_hs_0000404	26227	1.08031	7.98929e-07
	PSAT1	Homo sapiens phosphoserine aminotransferase 1 (PSAT1)	PH_hs_0060744	29968	0.930627	6.97423e-08
	ASNS	Homo sapiens asparagine synthetase (glutamine-hydrolyzing)	PH_hs_0026107	440	1.65738	6.44011e-16
	PYCR1	Homo sapiens pyrroline-5-carboxylate reductase 1 (PYCR1)	PH_hs_0026353	5831	0.653704	8.29709e-05
	BCAT1	Homo sapiens branched chain amino-acid transaminase 1, cytosolic (BCAT1)	PH_hs_0047859	586	0.837186	5.80064e-06
	CBS	Homo sapiens cystathionine-beta-synthase (CBS)	PH_hs_0022824	875	0.976738	1.60217e-08
>	GO:0009309~amine biosynthetic process; Q-value: 8.88332E-03
	Gene_symbol	Description	ID	Entrez_gene_id	log2 (Ratio)	P-value (Differentially expressed)
	PHGDH	Homo sapiens phosphoglycerate dehydrogenase (PHGDH)	PH_hs_0000404	26227	1.08031	7.98929e-07
	PSAT1	Homo sapiens phosphoserine aminotransferase 1 (PSAT1)	PH_hs_0060744	29968	0.930627	6.97423e-08
	ASNS	Homo sapiens asparagine synthetase (glutamine-hydrolyzing)	PH_hs_0026107	440	1.65738	6.44011e-16
	PYCR1	Homo sapiens pyrroline-5-carboxylate reductase 1 (PYCR1)	PH_hs_0026353	5831	0.653704	8.29709e-05
	BCAT1	Homo sapiens branched chain amino-acid transaminase 1, cytosolic (BCAT1)	PH_hs_0047859	586	0.837186	5.80064e-06
	CBS	Homo sapiens cystathionine-beta-synthase (CBS)	PH_hs_0022824	875	0.976738	1.60217e-08
>	GO:0006563~L-serine metabolic process; Q-value: 1.09562E-01
	Gene_symbol	Description	ID	Entrez_gene_id	log2 (Ratio)	P-value (Differentially expressed)
	PHGDH	Homo sapiens phosphoglycerate dehydrogenase (PHGDH)	PH_hs_0000404	26227	1.08031	7.98929e-07
	PSAT1	Homo sapiens phosphoserine aminotransferase 1 (PSAT1)	PH_hs_0060744	29968	0.930627	6.97423e-08
	CBS	Homo sapiens cystathionine-beta-synthase (CBS)	PH_hs_0022824	875	0.976738	1.60217e-08
>	GO:0016053~organic acid biosynthetic process; Q-value: 9.07822E-02
	Gene_symbol	Description	ID	Entrez_gene_id	log2 (Ratio)	P-value (Differentially expressed)
	PHGDH	Homo sapiens phosphoglycerate dehydrogenase (PHGDH)	PH_hs_0000404	26227	1.08031	7.98929e-07
	PSAT1	Homo sapiens phosphoserine aminotransferase 1 (PSAT1)	PH_hs_0060744	29968	0.930627	6.97423e-08
	ASNS	Homo sapiens asparagine synthetase (glutamine-hydrolyzing)	PH_hs_0026107	440	1.65738	6.44011e-16
	PYCR1	Homo sapiens pyrroline-5-carboxylate reductase 1 (PYCR1)	PH_hs_0026353	5831	0.653704	8.29709e-05
	BCAT1	Homo sapiens branched chain amino-acid transaminase 1, cytosolic (BCAT1)	PH_hs_0047859	586	0.837186	5.80064e-06
	CBS	Homo sapiens cystathionine-beta-synthase (CBS)	PH_hs_0022824	875	0.976738	1.60217e-08
>	GO:0046394~carboxylic acid biosynthetic process; Q-value: 9.07822E-02
	Gene_symbol	Description	ID	Entrez_gene_id	log2 (Ratio)	P-value (Differentially expressed)
	PHGDH	Homo sapiens phosphoglycerate dehydrogenase (PHGDH)	PH_hs_0000404	26227	1.08031	7.98929e-07
	PSAT1	Homo sapiens phosphoserine aminotransferase 1 (PSAT1)	PH_hs_0060744	29968	0.930627	6.97423e-08
	ASNS	Homo sapiens asparagine synthetase (glutamine-hydrolyzing)	PH_hs_0026107	440	1.65738	6.44011e-16
	PYCR1	Homo sapiens pyrroline-5-carboxylate reductase 1 (PYCR1)	PH_hs_0026353	5831	0.653704	8.29709e-05
	BCAT1	Homo sapiens branched chain amino-acid transaminase 1, cytosolic (BCAT1)	PH_hs_0047859	586	0.837186	5.80064e-06
	CBS	Homo sapiens cystathionine-beta-synthase (CBS)	PH_hs_0022824	875	0.976738	1.60217e-08
>	GO:0009070~serine family amino acid biosynthetic process; Q-value: 1.26852E-01
	Gene_symbol	Description	ID	Entrez_gene_id	log2 (Ratio)	P-value (Differentially expressed)
	PHGDH	Homo sapiens phosphoglycerate dehydrogenase (PHGDH)	PH_hs_0000404	26227	1.08031	7.98929e-07
	PSAT1	Homo sapiens phosphoserine aminotransferase 1 (PSAT1)	PH_hs_0060744	29968	0.930627	6.97423e-08
	CBS	Homo sapiens cystathionine-beta-synthase (CBS)	PH_hs_0022824	875	0.976738	1.60217e-08
>	GO:0044271~nitrogen compound biosynthetic process; Q-value: 2.73822E-01
	Gene_symbol	Description	ID	Entrez_gene_id	log2 (Ratio)	P-value (Differentially expressed)
	PHGDH	Homo sapiens phosphoglycerate dehydrogenase (PHGDH)	PH_hs_0000404	26227	1.08031	7.98929e-07
	PSAT1	Homo sapiens phosphoserine aminotransferase 1 (PSAT1)	PH_hs_0060744	29968	0.930627	6.97423e-08
	ASNS	Homo sapiens asparagine synthetase (glutamine-hydrolyzing)	PH_hs_0026107	440	1.65738	6.44011e-16
	MOCOS	Homo sapiens molybdenum cofactor sulfurase (MOCOS)	PH_hs_0009558	55034	0.722434	0.00027003
	PYCR1	Homo sapiens pyrroline-5-carboxylate reductase 1 (PYCR1)	PH_hs_0026353	5831	0.653704	8.29709e-05
	BCAT1	Homo sapiens branched chain amino-acid transaminase 1, cytosolic (BCAT1)	PH_hs_0047859	586	0.837186	5.80064e-06
	CBS	Homo sapiens cystathionine-beta-synthase (CBS)	PH_hs_0022824	875	0.976738	1.60217e-08
>	GO:0015804~neutral amino acid transport; Q-value: 3.02479E-01
	Gene_symbol	Description	ID	Entrez_gene_id	log2 (Ratio)	P-value (Differentially expressed)
	SLC1A4	Homo sapiens solute carrier family 1 (glutamate/neutral amino acid transporter)	PH_hs_0016122	6509	0.741366	0.0094954
	SLC7A5	Homo sapiens solute carrier family 7 (amino acid transporter light chain, L system)	PH_hs_0010871	8140	0.953184	1.92084e-06
	SLC38A1	Homo sapiens solute carrier family 38, member 1 (SLC38A1)	PH_hs_0037464	81539	0.659987	0.00126195
>	GO:0042558~pteridine and derivative metabolic process; Q-value: 3.14602E-01
	Gene_symbol	Description	ID	Entrez_gene_id	log2 (Ratio)	P-value (Differentially expressed)
	ALDH1L2	Homo sapiens aldehyde dehydrogenase 1 family, member L2 (ALDH1L2)	PH_hs_0046287	160428	1.96949	5.23812e-08
	MTHFD1L	Homo sapiens methylenetetrahydrofolate dehydrogenase (NADP+ dependent)	PH_hs_0028877	25902	0.607242	0.00641065
	MOCOS	Homo sapiens molybdenum cofactor sulfurase (MOCOS)	PH_hs_0009558	55034	0.722434	0.00027003
>	GO:0009069~serine family amino acid metabolic process; Q-value: 3.4819E-01
	Gene_symbol	Description	ID	Entrez_gene_id	log2 (Ratio)	P-value (Differentially expressed)
	PHGDH	Homo sapiens phosphoglycerate dehydrogenase (PHGDH)	PH_hs_0000404	26227	1.08031	7.98929e-07
	PSAT1	Homo sapiens phosphoserine aminotransferase 1 (PSAT1)	PH_hs_0060744	29968	0.930627	6.97423e-08
	CBS	Homo sapiens cystathionine-beta-synthase (CBS)	PH_hs_0022824	875	0.976738	1.60217e-08
>	GO:0006865~amino acid transport; Q-value: 3.81235E-01
	Gene_symbol	Description	ID	Entrez_gene_id	log2 (Ratio)	P-value (Differentially expressed)
	SLC7A11	Homo sapiens solute carrier family 7 (anionic amino acid transporter light chain, xc- system)	PH_hs_0048259	23657	0.704192	0.000156408
	SLC1A4	Homo sapiens solute carrier family 1 (glutamate/neutral amino acid transporter)	PH_hs_0016122	6509	0.741366	0.0094954
	SLC7A5	Homo sapiens solute carrier family 7 (amino acid transporter light chain, L system)	PH_hs_0010871	8140	0.953184	1.92084e-06
	SLC38A1	Homo sapiens solute carrier family 38, member 1 (SLC38A1)	PH_hs_0037464	81539	0.659987	0.00126195
>	GO:0006564~L-serine biosynthetic process; Q-value: 5.53309E-01
	Gene_symbol	Description	ID	Entrez_gene_id	log2 (Ratio)	P-value (Differentially expressed)
	PHGDH	Homo sapiens phosphoglycerate dehydrogenase (PHGDH)	PH_hs_0000404	26227	1.08031	7.98929e-07
	PSAT1	Homo sapiens phosphoserine aminotransferase 1 (PSAT1)	PH_hs_0060744	29968	0.930627	6.97423e-08
>	GO:0015837~amine transport; Q-value: 5.67191E-01
	Gene_symbol	Description	ID	Entrez_gene_id	log2 (Ratio)	P-value (Differentially expressed)
	SLC7A11	Homo sapiens solute carrier family 7 (anionic amino acid transporter light chain, xc- system)	PH_hs_0048259	23657	0.704192	0.000156408
	SLC1A4	Homo sapiens solute carrier family 1 (glutamate/neutral amino acid transporter)	PH_hs_0016122	6509	0.741366	0.0094954
	SLC7A5	Homo sapiens solute carrier family 7 (amino acid transporter light chain, L system)	PH_hs_0010871	8140	0.953184	1.92084e-06
	SLC38A1	Homo sapiens solute carrier family 38, member 1 (SLC38A1)	PH_hs_0037464	81539	0.659987	0.00126195
>	GO:0007267~cell-cell signaling; Q-value: 5.45896E-01
	Gene_symbol	Description	ID	Entrez_gene_id	log2 (Ratio)	P-value (Differentially expressed)
	GRB10	Homo sapiens growth factor receptor-bound protein 10 (GRB10)	PH_hs_0063588	2887	0.751026	1.64416e-05
	HTR1B	Homo sapiens 5-hydroxytryptamine (serotonin)	PH_hs_0031595	3351	-1.37058	0.029479
	APP	Homo sapiens amyloid beta (A4)	PH_hs_0010546	351	-0.627573	0.000100633
	CCL8	Homo sapiens chemokine (C-C motif)	PH_hs_0013968	6355	-0.65299	0.0300131
	SLC1A4	Homo sapiens solute carrier family 1 (glutamate/neutral amino acid transporter)	PH_hs_0016122	6509	0.741366	0.0094954
	VIPR2	Homo sapiens vasoactive intestinal peptide receptor 2 (VIPR2)	PH_hs_0031976	7434	-1.33526	0.0206972
	MYCBPAP	Homo sapiens MYCBP associated protein (MYCBPAP)	PH_hs_0024594	84073	-1.43601	0.0140593
	GDF15	Homo sapiens growth differentiation factor 15 (GDF15)	PH_hs_0035765	9518	1.07187	0.00178636
>	GO:0009064~glutamine family amino acid metabolic process; Q-value: 6.50996E-01
	Gene_symbol	Description	ID	Entrez_gene_id	log2 (Ratio)	P-value (Differentially expressed)
	PHGDH	Homo sapiens phosphoglycerate dehydrogenase (PHGDH)	PH_hs_0000404	26227	1.08031	7.98929e-07
	ASNS	Homo sapiens asparagine synthetase (glutamine-hydrolyzing)	PH_hs_0026107	440	1.65738	6.44011e-16
	PYCR1	Homo sapiens pyrroline-5-carboxylate reductase 1 (PYCR1)	PH_hs_0026353	5831	0.653704	8.29709e-05
>	GO:0010648~negative regulation of cell communication; Q-value: 6.47169E-01
	Gene_symbol	Description	ID	Entrez_gene_id	log2 (Ratio)	P-value (Differentially expressed)
	GRB10	Homo sapiens growth factor receptor-bound protein 10 (GRB10)	PH_hs_0063588	2887	0.751026	1.64416e-05
	GRIK3	Homo sapiens glutamate receptor, ionotropic, kainate 3 (GRIK3)	PH_hs_0000320	2899	-1.68248	0.00766716
	HTR1B	Homo sapiens 5-hydroxytryptamine (serotonin)	PH_hs_0031595	3351	-1.37058	0.029479
	IGFBP3	Homo sapiens insulin-like growth factor binding protein 3 (IGFBP3)	PH_hs_0047838	3486	-0.698386	0.000109605
	DDIT4	Homo sapiens DNA-damage-inducible transcript 4 (DDIT4)	PH_hs_0006110	54541	1.00009	8.61237e-07
>	GO:0046942~carboxylic acid transport; Q-value: 6.74986E-01
	Gene_symbol	Description	ID	Entrez_gene_id	log2 (Ratio)	P-value (Differentially expressed)
	SLC7A11	Homo sapiens solute carrier family 7 (anionic amino acid transporter light chain, xc- system)	PH_hs_0048259	23657	0.704192	0.000156408
	SLC1A4	Homo sapiens solute carrier family 1 (glutamate/neutral amino acid transporter)	PH_hs_0016122	6509	0.741366	0.0094954
	SLC7A5	Homo sapiens solute carrier family 7 (amino acid transporter light chain, L system)	PH_hs_0010871	8140	0.953184	1.92084e-06
	SLC38A1	Homo sapiens solute carrier family 38, member 1 (SLC38A1)	PH_hs_0037464	81539	0.659987	0.00126195
>	GO:0015849~organic acid transport; Q-value: 6.59262E-01
	Gene_symbol	Description	ID	Entrez_gene_id	log2 (Ratio)	P-value (Differentially expressed)
	SLC7A11	Homo sapiens solute carrier family 7 (anionic amino acid transporter light chain, xc- system)	PH_hs_0048259	23657	0.704192	0.000156408
	SLC1A4	Homo sapiens solute carrier family 1 (glutamate/neutral amino acid transporter)	PH_hs_0016122	6509	0.741366	0.0094954
	SLC7A5	Homo sapiens solute carrier family 7 (amino acid transporter light chain, L system)	PH_hs_0010871	8140	0.953184	1.92084e-06
	SLC38A1	Homo sapiens solute carrier family 38, member 1 (SLC38A1)	PH_hs_0037464	81539	0.659987	0.00126195
>	GO:0009636~response to toxin; Q-value: 6.69239E-01
	Gene_symbol	Description	ID	Entrez_gene_id	log2 (Ratio)	P-value (Differentially expressed)
	SLC7A11	Homo sapiens solute carrier family 7 (anionic amino acid transporter light chain, xc- system)	PH_hs_0048259	23657	0.704192	0.000156408
	NUPR1	Homo sapiens nuclear protein, transcriptional regulator, 1 (NUPR1)	PH_hs_0025101	26471	0.642759	0.00838665
	HTR1B	Homo sapiens 5-hydroxytryptamine (serotonin)	PH_hs_0031595	3351	-1.37058	0.029479
>	GO:0051967~negative regulation of synaptic transmission, glutamatergic; Q-value: 6.63386E-01
	Gene_symbol	Description	ID	Entrez_gene_id	log2 (Ratio)	P-value (Differentially expressed)
	GRIK3	Homo sapiens glutamate receptor, ionotropic, kainate 3 (GRIK3)	PH_hs_0000320	2899	-1.68248	0.00766716
	HTR1B	Homo sapiens 5-hydroxytryptamine (serotonin)	PH_hs_0031595	3351	-1.37058	0.029479
>	GO:0046653~tetrahydrofolate metabolic process; Q-value: 6.63386E-01
	Gene_symbol	Description	ID	Entrez_gene_id	log2 (Ratio)	P-value (Differentially expressed)
	ALDH1L2	Homo sapiens aldehyde dehydrogenase 1 family, member L2 (ALDH1L2)	PH_hs_0046287	160428	1.96949	5.23812e-08
	MTHFD1L	Homo sapiens methylenetetrahydrofolate dehydrogenase (NADP+ dependent)	PH_hs_0028877	25902	0.607242	0.00641065
>	GO:0043065~positive regulation of apoptosis; Q-value: 7.39806E-01
	Gene_symbol	Description	ID	Entrez_gene_id	log2 (Ratio)	P-value (Differentially expressed)
	NUPR1	Homo sapiens nuclear protein, transcriptional regulator, 1 (NUPR1)	PH_hs_0025101	26471	0.642759	0.00838665
	NR3C1	Homo sapiens nuclear receptor subfamily 3, group C, member 1 (glucocorticoid receptor)	PH_hs_0060308	2908	0.891683	0.00115033
	IFI16	Homo sapiens interferon, gamma-inducible protein 16 (IFI16)	PH_hs_0027408	3428	0.58816	0.0215237
	IGFBP3	Homo sapiens insulin-like growth factor binding protein 3 (IGFBP3)	PH_hs_0047838	3486	-0.698386	0.000109605
	APP	Homo sapiens amyloid beta (A4)	PH_hs_0010546	351	-0.627573	0.000100633
	SKP2	Homo sapiens S-phase kinase-associated protein 2, E3 ubiquitin protein ligase (SKP2)	PH_hs_0043564	6502	-0.776546	0.00010024
>	GO:0043068~positive regulation of programmed cell death; Q-value: 7.31674E-01
	Gene_symbol	Description	ID	Entrez_gene_id	log2 (Ratio)	P-value (Differentially expressed)
	NUPR1	Homo sapiens nuclear protein, transcriptional regulator, 1 (NUPR1)	PH_hs_0025101	26471	0.642759	0.00838665
	NR3C1	Homo sapiens nuclear receptor subfamily 3, group C, member 1 (glucocorticoid receptor)	PH_hs_0060308	2908	0.891683	0.00115033
	IFI16	Homo sapiens interferon, gamma-inducible protein 16 (IFI16)	PH_hs_0027408	3428	0.58816	0.0215237
	IGFBP3	Homo sapiens insulin-like growth factor binding protein 3 (IGFBP3)	PH_hs_0047838	3486	-0.698386	0.000109605
	APP	Homo sapiens amyloid beta (A4)	PH_hs_0010546	351	-0.627573	0.000100633
	SKP2	Homo sapiens S-phase kinase-associated protein 2, E3 ubiquitin protein ligase (SKP2)	PH_hs_0043564	6502	-0.776546	0.00010024
>	GO:0010942~positive regulation of cell death; Q-value: 7.21201E-01
	Gene_symbol	Description	ID	Entrez_gene_id	log2 (Ratio)	P-value (Differentially expressed)
	NUPR1	Homo sapiens nuclear protein, transcriptional regulator, 1 (NUPR1)	PH_hs_0025101	26471	0.642759	0.00838665
	NR3C1	Homo sapiens nuclear receptor subfamily 3, group C, member 1 (glucocorticoid receptor)	PH_hs_0060308	2908	0.891683	0.00115033
	IFI16	Homo sapiens interferon, gamma-inducible protein 16 (IFI16)	PH_hs_0027408	3428	0.58816	0.0215237
	IGFBP3	Homo sapiens insulin-like growth factor binding protein 3 (IGFBP3)	PH_hs_0047838	3486	-0.698386	0.000109605
	APP	Homo sapiens amyloid beta (A4)	PH_hs_0010546	351	-0.627573	0.000100633
	SKP2	Homo sapiens S-phase kinase-associated protein 2, E3 ubiquitin protein ligase (SKP2)	PH_hs_0043564	6502	-0.776546	0.00010024
